# Supplementary material for: Biological Adaptations Associated with Dehydration in Mosquitoes
Source: Insects. 2019 Oct 28;10(11):375. doi: 10.3390/insects10110375 (PMC6920799; doi:10.3390/insects10110375)
Supplement: Supplementary file 1 [file insects-10-00375-s001.zip]

Archive with 6 entries (6 files):
- Supplementary_Table 2.xlsx
- Supplementary_Table 4.xlsx
- Supplementary_Tables 1.docx
- Supplementary_Tables 3.docx
- Supplementary_Tables 5-7.xlsx
- Supplementary_Table_Descriptions.docx
