# Supplementary material for: Biological Adaptations Associated with Dehydration in Mosquitoes
Source: Insects. 2019 Oct 28;10(11):375. doi: 10.3390/insects10110375 (PMC6920799; doi:10.3390/insects10110375)
Supplement: Supplementary file 1 [file insects-10-00375-s001.zip › Supplementary_Table 2.xlsx]

## Sheet: (2) ReferenceAssociations
Table S2: Term associations with two or less publications. Primary and secondary terms refer to the factors involved, effect and certainty refer to the relationship and strength between the two factors, and references refer to the publication number as cited throughout the review.
Primary	Effect	Certainty	Secondary	Additional Info	Reference(s)	# of Refs
Adaptation	increases	known	Distribution		107,123	2
Aestivation	influences	predicted	Control efforts	i.e. malaria levels	14,15	2
Aestivation	increases	known	Survival	greater tolerance?	14,15	2
Behavior	influences	predicted	Survival		37,130	2
Blood feeding	influences	predicted	Disease transmission	WNV	6,116	2
Blood feeding	influences	known	Nutritional reserves		83,133	2
Blood feeding	influences	known	Refeeding		216,219	2
Blood feeding	increases	known	Survival		6,87	2
Blood feeding	increases	known	Vectorial capacity	e.g. Dengue	36,72	2
Chromosomal inversions	influence	predicted	Vector competence		121,207	2
Chromosomal inversions	influence	predicted	Vectorial capacity		18,121	2
Control efforts	influence	known	Insecticide resistance		171,218	2
Cuticular hydrocarbons	influence	known	Desiccation tolerance		9,103	2
Dehydration	influences	known	Blood feeding		6,162	2
Drought	concentrates	known	Nutrients	in water pools	54,59	2
Drought	facilitates	known	Disease transmission		59,179	2
Genes	influence	known	Adaptation		32,129	2
Genes	influence	known	Survival		32,129	2
Genes	regulate	known	Activity		6,18	2
Genes	regulate	known	Blood feeding		6,18	2
Humidity	influences	known	Abundance		143,145	2
Humidity	influences	known	Egg production		143,145	2
Humidity	influences	known	Hatching		143,145	2
Humidity	influences	known	Oviposition		143,145	2
Humidity	influences	known	Behavioral adaptations		160,161	2
Humidity	alters	predicted	Behavior	relative humidity	6,89	2
Humidity	alters	predicted	Physiology	relative humidity	6,89	2
Humidity	influences	known	Desiccation tolerance		18,104	2
Metabolism	influences	known	Desiccation tolerance	i.e. trehalose	11,215	2
Metabolism	influences	known	Reproductive capacity		129,130	2
Metabolism	influences	predicted	Disease transmission	via trehalase knockdown	6,32	2
Microclimate	influences	predicted	Survival		74,126	2
Migration	increases	known	Survival	lesser tolerance?	14,15	2
Nutritional reserves	influence	known	Survival		8,137	2
Rainfall	increases	known	Oviposition	creating water pools	15,50	2
Refeeding	increases	known	Disease transmission		80,216	2
Seasonality	influences	known	Distribution		123,172	2
Temperature	influences	known	Abundance		143,145	2
Temperature	influences	known	Disease transmission		42,220	2
Temperature	influences	known	Egg production		143,145	2
Temperature	influences	known	Activity		160,161	2
Temperature	influences	known	Behavioral adaptations		160,161	2
Water content regulation	influences	known	Blood feeding		36,103	2
Activity	increases	predicted	Metabolism	i.e. metabolic rate	87	1
Adaptation	influences	predicted	Speciation	arid environ. exploitation	14	1
Adaptation	influences	predicted	Survival	i.e. eggs	126	1
Adaptation	contribute to	known	Blood feeding		116	1
Aestivation	decreases	known	Water loss		101	1
Aestivation	increases	known	Water content regulation		103	1
Age	influences	known	Desiccation tolerance		91	1
Age	influences	known	Water content regulation		91	1
Behavior	increases	known	Abundance		121	1
Behavior	increases	known	Longevity		121	1
Behavior	increases	known	Vector competence		122	1
Behavior	influences	known	Control efforts		207	1
Behavior	influences	predicted	Nutritional reserves		83	1
Behavior	influences	predicted	Refeeding		83	1
Behavior	influences	predicted	Adaptation		130	1
Behavior	influences	known	Distribution		37	1
Behavior	influences	known	Reproduction		37	1
Behavior	influences	predicted	Disease transmission	WNV	6	1
Blood feeding	influences	known	Desiccation tolerance	i.e. eggs	149	1
Blood feeding	influences	known	Vector competence		116	1
Blood feeding	increases	known	Fitness	preferentially feeding on humans	86	1
Body size	influences	known	Survival		125	1
Body size	alters	known	Water loss		11	1
CHC composition	alters	known	Water loss		11	1
Chitin content	influences	known	Desiccation tolerance	i.e. eggs	149	1
Chromosomal inversions	influence	predicted	Behavioral adaptations		121	1
Chromosomal inversions	influence	known	Cuticular alterations		9	1
Chromosomal inversions	influence	known	Cuticular hydrocarbons		9	1
Chromosomal inversions	linked to	known	Body size		117	1
Chromosomal inversions	linked to	known	Thermal tolerance		117	1
Chromosomal inversions	influence	predicted	ATP production		18	1
Chromosomal inversions	influence	predicted	Cellular stress response		18	1
Chromosomal inversions	influence	known	Energetics		18	1
Chromosomal inversions	influence	predicted	Lipid metabolism		18	1
Chromosomal inversions	influence	predicted	Lipid storage		18	1
Chromosomal inversions	influence	known	Heat shock proteins	i.e. Hsp90	118	1
Chromosomal inversions	influence	known	Ionotropic receptors	i.e. ionotropic glutamate receptor	118	1
Control efforts	influence	known	Behavioral adaptations	DEET on Ae. aegypti	170	1
Control efforts	influence	known	Blood feeding	DEET on Ae. aegypti	170	1
Control efforts	influence	known	Refeeding	DEET on Ae. aegypti	170	1
Cuticle formation	influences	known	Desiccation tolerance	i.e. eggs	153	1
Cuticular alterations	influence	predicted	Adaptation		130	1
Cuticular alterations	influence	predicted	Survival		130	1
Cuticular alterations	influence	known	Metabolism		63	1
Cuticular alterations	influence	known	Water content regulation		63	1
Cuticular alterations	influence	known	Desiccation tolerance		9	1
Cuticular hydrocarbons	influence	known	Adaptation		101	1
Dehydration	influences	known	Genes		129	1
Dehydration	prompts	predicted	Humidity sensing		164	1
Dehydration	similar to	known	Temperature		157	1
Dehydration	increases	known	Activity	when a host is near	6	1
Dehydration	prompts	known	Behavioral adaptations		6	1
Dehydration	decreases	known	Nutritional reserves		8	1
Dehydration	integral to	predicted	Distribution		9	1
Dehydration	integral to	predicted	Physiology		9	1
Dehydration	integral to	predicted	Survival		9	1
Desiccation tolerance	influences	predicted	Evolution	i.e. egg evolution	151	1
Desiccation tolerance	drives	predicted	Adaptation	i.e. egg tolerance -> adults adapt	148	1
Desiccation tolerance	influences	known	Disease transmission		205	1
Desiccation tolerance	influences	known	Speciation		104	1
Desiccation tolerance	influences	predicted	Abundance		106	1
Diapause	influences	known	Blood feeding		100	1
Disease	causes	known	Death	700 millon per annum	1	1
Disease infection	influences	known	Genes		154	1
Disease infection	increases	known	Blood feeding	An. Gambiae	217	1
Disease infection	decreases	known	Blood feeding		72	1
Disease infection	influences	known	Blood feeding		169	1
Disease infection	increases	known	Refeeding		72	1
Disease infection	influences	known	Insecticide resistance		169	1
Disease infection	influences	known	Nutritional reserves		76	1
Domesticity	increases	known	Blood feeding		86	1
Drought	increases	known	Blood feeding	via scarcity of water	49	1
Drought	increases	known	Abundance	localized; larval	95	1
Drought	reduces	known	Predators	in semi-permanent habitats	95	1
Drought	increases	known	Survival	in semi-permanent habitats	95	1
Drought	influences	predicted	Control efforts	via virulent Wolbachia pipientis	89	1
Egg melanization	influences	known	Desiccation tolerance	i.e. eggs	150	1
Egg volume	influences	known	Desiccation tolerance	i.e. eggs	149	1
Eggshell surface density	influences	known	Desiccation tolerance	i.e. eggs	149	1
Evolution	influences	known	Disease infection		206	1
Fecundity	influences	predicted	Metabolism		132	1
Fecundity	effects	predicted	Fitness		18	1
Fitness	influences	known	Control efforts		9	1
Fitness	effects	predicted	Fecundity		18	1
Genes	influence	known	Disease infection		32	1
Genes	influence	known	Disease transmission		32	1
Genes	drive	known	Metabolism		6	1
Genes	regulate	predicted	ATP production		118	1
Genes	regulate	predicted	Courtship		118	1
Genes	regulate	predicted	DNA-repair		118	1
Genes	regulate	predicted	Physiology		118	1
Gonotrophic dissociation	influences	known	Blood feeding		138	1
Gonotrophic dissociation	influences	known	Egg production		138	1
Gonotrophic dissociation	influences	known	Refeeding		138	1
Heat shock proteins	influence	known	Desiccation tolerance		167	1
Hemolymph evaporation	causes	known	Water loss	via spiracles and cuticle	10	1
Hibernacula	limits	known	Water loss		73	1
Hibernacula	increases	known	Breeding sites		75	1
Hibernacula	increases	predicted	Survival		107	1
Humidity	influences	known	Disease infection	relative humidity	220	1
Humidity	influences	known	Disease transmission	relative humidity	220	1
Humidity	influences	known	Development		199	1
Humidity	influences	known	Blood feeding		36	1
Humidity	influences	predicted	Control efforts		98	1
Humidity	influences	known	Resting		90	1
Humidity	influences	predicted	Metabolism		18	1
Hunger	influences	known	Blood feeding		36	1
Metabolism	alters	known	Water loss		11	1
Metabolism	influences	predicted	Fecundity		132	1
Metabolism	influences	predicted	Adaptation		130	1
Metabolism	influences	known	Activity	via trehalase knockdown	6	1
Metabolism	influences	known	Behavior	via trehalase knockdown	6	1
Metabolism	influences	known	Blood feeding	via trehalase knockdown	6	1
Metabolism	influences	known	Survival		120	1
Microclimate	influences	known	Desiccation tolerance	i.e. eggs	126	1
Microclimate	influences	predicted	Abundance		74	1
Microclimate	influences	predicted	Distribution		74	1
Microclimate	influences	known	Resting		90	1
Mosquitoes	highly susceptible to	known	Water loss		10	1
Nutritional reserves	influence	known	Oviposition		137	1
Nutritional reserves	influence	known	Disease transmission	WNV	140	1
Nutritional reserves	influence	known	Longevity		140	1
Nutritional reserves	influence	known	Vectorial capacity		140	1
Nutritional reserves	influence	known	Blood feeding		36	1
Nutritional reserves	influence	known	Egg production		8	1
Rainfall	increases	known	Humidity	macro- and micro-	50	1
Rainfall	influences	predicted	Control efforts	pyrethroid dilution in rice fields	98	1
Rainfall	increases	predicted	Insecticide resistance	pyrethroid dilution in rice fields	98	1
Rainfall	increases	predicted	Survival		98	1
Refeeding	influences	known	Blood feeding		83	1
Refeeding	increases	known	Fecundity		83	1
Refeeding	increases	known	Nutritional reserves		83	1
Refeeding	influences	predicted	Survival		80	1
Refeeding	influences	predicted	Metabolism		36	1
Reproduction	influences	known	Water loss		196	1
Reproduction	influences	known	Blood feeding		36	1
Reproductive capacity	influences	known	Metabolism		130	1
Seasonality	influences	predicted	Chromosomal inversion		124	1
Seasonality	influences	known	Survival		125	1
Seasonality	influences	known	Blood feeding		146	1
Seasonality	influences	known	Oviposition		146	1
Seasonality	influences	known	Refeeding		146	1
Seasonality	influences	known	Cuticular alterations		128	1
Seasonality	influences	known	Reproductive capacity		130	1
Seasonality	influences	known	Genes		107	1
Size	influences	known	Desiccation tolerance	i.e. eggs	126	1
Speciation	influences	known	Seasonality		125	1
Temperature	influences	known	Blood feeding		163	1
Temperature	influences	known	Disease infection		220	1
Temperature	influences	known	Development		199	1
Temperature	influence	predicted	Control efforts		98	1
Temperature	influences	known	Resting		90	1
Temperature	influences	predicted	Metabolism		18	1
Water	permits	known	Survival		70	1
Water content regulation	influences	predicted	Survival		127	1
Water content regulation	integral to	known	Evolution		71	1
Water content regulation	influences	predicted	Control efforts		9	1
Water content regulation	influences	known	Fitness		9	1
Water loss	influences	known	Behavior		6	1
Water loss	increases	predicted	Disease transmission	WNV	6	1
Water loss	reduces	known	Oviposition		7	1
Water loss	reduces	known	Survival		7	1
Water loss	reduces	known	Egg production		8	1
Water loss	reduces	known	Nutritional reserves		8	1
Water loss	drives	known	Desiccation tolerance		9	1
Water loss	influences	predicted	Distribution		104	1
Water stress	increases	known	Desiccation tolerance		17	1
Water stress	increases	known	Blood feeding	C. pipiens	6	1
Water stress	reduces	known	Nutritional reserves		8	1
