# Supplementary material for: Biological Adaptations Associated with Dehydration in Mosquitoes
Source: Insects. 2019 Oct 28;10(11):375. doi: 10.3390/insects10110375 (PMC6920799; doi:10.3390/insects10110375)
Supplement: Supplementary file 1 [file insects-10-00375-s001.zip › Supplementary_Table 4.xlsx]

## Sheet: (4) Water Vapor Expressions
Table S4: Expressions of water vapor as adapted from Slatyer [180]. Equations for the vapor content of the air are included to mathematically represent the similarities and differences between commonly used expressions in the literature.
Symbol	Definition		Water Vapor Expression	Equation
	= Absolute humidity		Absolute Humidity
			Specific Humidity
	= Actual vapor pressure		Mixing Ratio
	= Universal gas constant		Saturation Deficit
	= Temperature in Kelvin		Relative Humidity
	= Specific humidity		Relative Humidity to Saturation Deficit
	= Density of moist air		Dew Point Temperature
	= Molecular weight of water		Wet Bulb Temperature
	= Molecular weight of moist air
	= Mixing ratio
	= Ratio of densities for water vapor and dry air at the same temperature and pressure
	= Atmospheric pressure
	= Saturation vapor pressure
	= Relative humidity
	= Saturation deficit (units in mm or mb Hg)
	= Specific heat of air at a constant pressure
	= Air volume at ambient temperature
	= Wet bulb temperature
