# Supplementary material for: Biological Adaptations Associated with Dehydration in Mosquitoes
Source: Insects. 2019 Oct 28;10(11):375. doi: 10.3390/insects10110375 (PMC6920799; doi:10.3390/insects10110375)
Supplement: Supplementary file 1 [file insects-10-00375-s001.zip › Supplementary_Tables 5-7.xlsx]

## Sheet: (5) Calculations
Table S5: Interactive table for calculation of Buck and Tetens approximations for saturation vapor pressure, vapor pressure of the air, and vapor pressure deficit from a known temperature (either above or below 0C) and relative humidity. Entering values for air temperature and relative humidity (C2-C3 for temperatures above 0°C; D2-D3 below 0°C) will calculate all vapor pressure variables for bo…
Approximation Method	Variable	Above 0°C	Below 0°C	Units
Buck	Air Temperature =			°C
	Relative Humidity =			%		0°C
	Saturation Vapor Pressure =	0.61121	0.61115	kPa
	Vapor Pressure of the Air =	0	0	kPa
	Vapor Pressure Deficit =	0.61121	0.61115	kPa
Tetens	Air Temperature =	0	0	°C
	Relative Humidity =	0	0	%
	Saturation Vapor Pressure =	0.61078	0.61078	kPa
	Vapor Pressure of the Air =	0	0	kPa
	Vapor Pressure Deficit =	0.61078	0.61078	kPa

## Sheet: (6) Above 0°C
Table S6: Interactive table for calculation of water vapor approximations from relative humidity and temperatures (above 0 °C) for multiple data entries. Calculates Buck approximations for vapor pressure of the air (Bair), saturation vapor pressure (Bsaturation), vapor pressure deficit (Bdeficit), and Tetens approximations for vapor pressure of the air (Tair), saturation vapor pressure (Tsaturati…
Temperature	RelativeHumidity	Bair	Bsaturation	Bdeficit	Tair	Tsaturation	Tdeficit
		0	0.61121	0.61121	0	0.61078	0.61078
		0	0.61121	0.61121	0	0.61078	0.61078
		0	0.61121	0.61121	0	0.61078	0.61078
		0	0.61121	0.61121	0	0.61078	0.61078
		0	0.61121	0.61121	0	0.61078	0.61078
		0	0.61121	0.61121	0	0.61078	0.61078
		0	0.61121	0.61121	0	0.61078	0.61078
		0	0.61121	0.61121	0	0.61078	0.61078
		0	0.61121	0.61121	0	0.61078	0.61078
		0	0.61121	0.61121	0	0.61078	0.61078
		0	0.61121	0.61121	0	0.61078	0.61078
		0	0.61121	0.61121	0	0.61078	0.61078
		0	0.61121	0.61121	0	0.61078	0.61078
		0	0.61121	0.61121	0	0.61078	0.61078
		0	0.61121	0.61121	0	0.61078	0.61078
		0	0.61121	0.61121	0	0.61078	0.61078
		0	0.61121	0.61121	0	0.61078	0.61078
		0	0.61121	0.61121	0	0.61078	0.61078
		0	0.61121	0.61121	0	0.61078	0.61078
		0	0.61121	0.61121	0	0.61078	0.61078
		0	0.61121	0.61121	0	0.61078	0.61078
		0	0.61121	0.61121	0	0.61078	0.61078
		0	0.61121	0.61121	0	0.61078	0.61078
		0	0.61121	0.61121	0	0.61078	0.61078
		0	0.61121	0.61121	0	0.61078	0.61078
		0	0.61121	0.61121	0	0.61078	0.61078
		0	0.61121	0.61121	0	0.61078	0.61078
		0	0.61121	0.61121	0	0.61078	0.61078
		0	0.61121	0.61121	0	0.61078	0.61078
		0	0.61121	0.61121	0	0.61078	0.61078
		0	0.61121	0.61121	0	0.61078	0.61078
		0	0.61121	0.61121	0	0.61078	0.61078
		0	0.61121	0.61121	0	0.61078	0.61078
		0	0.61121	0.61121	0	0.61078	0.61078
		0	0.61121	0.61121	0	0.61078	0.61078
		0	0.61121	0.61121	0	0.61078	0.61078
		0	0.61121	0.61121	0	0.61078	0.61078
		0	0.61121	0.61121	0	0.61078	0.61078
		0	0.61121	0.61121	0	0.61078	0.61078
		0	0.61121	0.61121	0	0.61078	0.61078
		0	0.61121	0.61121	0	0.61078	0.61078
		0	0.61121	0.61121	0	0.61078	0.61078
		0	0.61121	0.61121	0	0.61078	0.61078
		0	0.61121	0.61121	0	0.61078	0.61078
		0	0.61121	0.61121	0	0.61078	0.61078
		0	0.61121	0.61121	0	0.61078	0.61078
		0	0.61121	0.61121	0	0.61078	0.61078
		0	0.61121	0.61121	0	0.61078	0.61078
		0	0.61121	0.61121	0	0.61078	0.61078
		0	0.61121	0.61121	0	0.61078	0.61078
		0	0.61121	0.61121	0	0.61078	0.61078
		0	0.61121	0.61121	0	0.61078	0.61078
		0	0.61121	0.61121	0	0.61078	0.61078
		0	0.61121	0.61121	0	0.61078	0.61078
		0	0.61121	0.61121	0	0.61078	0.61078
		0	0.61121	0.61121	0	0.61078	0.61078
		0	0.61121	0.61121	0	0.61078	0.61078
		0	0.61121	0.61121	0	0.61078	0.61078
		0	0.61121	0.61121	0	0.61078	0.61078
		0	0.61121	0.61121	0	0.61078	0.61078
		0	0.61121	0.61121	0	0.61078	0.61078
		0	0.61121	0.61121	0	0.61078	0.61078
		0	0.61121	0.61121	0	0.61078	0.61078
		0	0.61121	0.61121	0	0.61078	0.61078
		0	0.61121	0.61121	0	0.61078	0.61078
		0	0.61121	0.61121	0	0.61078	0.61078
		0	0.61121	0.61121	0	0.61078	0.61078
		0	0.61121	0.61121	0	0.61078	0.61078
		0	0.61121	0.61121	0	0.61078	0.61078
		0	0.61121	0.61121	0	0.61078	0.61078
		0	0.61121	0.61121	0	0.61078	0.61078
		0	0.61121	0.61121	0	0.61078	0.61078
		0	0.61121	0.61121	0	0.61078	0.61078
		0	0.61121	0.61121	0	0.61078	0.61078
		0	0.61121	0.61121	0	0.61078	0.61078
		0	0.61121	0.61121	0	0.61078	0.61078
		0	0.61121	0.61121	0	0.61078	0.61078
		0	0.61121	0.61121	0	0.61078	0.61078
		0	0.61121	0.61121	0	0.61078	0.61078
		0	0.61121	0.61121	0	0.61078	0.61078
		0	0.61121	0.61121	0	0.61078	0.61078
		0	0.61121	0.61121	0	0.61078	0.61078
		0	0.61121	0.61121	0	0.61078	0.61078
		0	0.61121	0.61121	0	0.61078	0.61078
		0	0.61121	0.61121	0	0.61078	0.61078
		0	0.61121	0.61121	0	0.61078	0.61078
		0	0.61121	0.61121	0	0.61078	0.61078
		0	0.61121	0.61121	0	0.61078	0.61078
		0	0.61121	0.61121	0	0.61078	0.61078
		0	0.61121	0.61121	0	0.61078	0.61078
		0	0.61121	0.61121	0	0.61078	0.61078
		0	0.61121	0.61121	0	0.61078	0.61078
		0	0.61121	0.61121	0	0.61078	0.61078
		0	0.61121	0.61121	0	0.61078	0.61078
		0	0.61121	0.61121	0	0.61078	0.61078
		0	0.61121	0.61121	0	0.61078	0.61078
		0	0.61121	0.61121	0	0.61078	0.61078
		0	0.61121	0.61121	0	0.61078	0.61078
		0	0.61121	0.61121	0	0.61078	0.61078
		0	0.61121	0.61121	0	0.61078	0.61078
		0	0.61121	0.61121	0	0.61078	0.61078
		0	0.61121	0.61121	0	0.61078	0.61078
		0	0.61121	0.61121	0	0.61078	0.61078
		0	0.61121	0.61121	0	0.61078	0.61078
		0	0.61121	0.61121	0	0.61078	0.61078
		0	0.61121	0.61121	0	0.61078	0.61078
		0	0.61121	0.61121	0	0.61078	0.61078
		0	0.61121	0.61121	0	0.61078	0.61078
		0	0.61121	0.61121	0	0.61078	0.61078
		0	0.61121	0.61121	0	0.61078	0.61078
		0	0.61121	0.61121	0	0.61078	0.61078
		0	0.61121	0.61121	0	0.61078	0.61078
		0	0.61121	0.61121	0	0.61078	0.61078
		0	0.61121	0.61121	0	0.61078	0.61078
		0	0.61121	0.61121	0	0.61078	0.61078
		0	0.61121	0.61121	0	0.61078	0.61078
		0	0.61121	0.61121	0	0.61078	0.61078
		0	0.61121	0.61121	0	0.61078	0.61078
		0	0.61121	0.61121	0	0.61078	0.61078
		0	0.61121	0.61121	0	0.61078	0.61078
		0	0.61121	0.61121	0	0.61078	0.61078
		0	0.61121	0.61121	0	0.61078	0.61078
		0	0.61121	0.61121	0	0.61078	0.61078
		0	0.61121	0.61121	0	0.61078	0.61078
		0	0.61121	0.61121	0	0.61078	0.61078
		0	0.61121	0.61121	0	0.61078	0.61078
		0	0.61121	0.61121	0	0.61078	0.61078
		0	0.61121	0.61121	0	0.61078	0.61078
		0	0.61121	0.61121	0	0.61078	0.61078
		0	0.61121	0.61121	0	0.61078	0.61078
		0	0.61121	0.61121	0	0.61078	0.61078
		0	0.61121	0.61121	0	0.61078	0.61078
		0	0.61121	0.61121	0	0.61078	0.61078
		0	0.61121	0.61121	0	0.61078	0.61078
		0	0.61121	0.61121	0	0.61078	0.61078
		0	0.61121	0.61121	0	0.61078	0.61078
		0	0.61121	0.61121	0	0.61078	0.61078
		0	0.61121	0.61121	0	0.61078	0.61078
		0	0.61121	0.61121	0	0.61078	0.61078
		0	0.61121	0.61121	0	0.61078	0.61078
		0	0.61121	0.61121	0	0.61078	0.61078
		0	0.61121	0.61121	0	0.61078	0.61078
		0	0.61121	0.61121	0	0.61078	0.61078
		0	0.61121	0.61121	0	0.61078	0.61078
		0	0.61121	0.61121	0	0.61078	0.61078
		0	0.61121	0.61121	0	0.61078	0.61078
		0	0.61121	0.61121	0	0.61078	0.61078
		0	0.61121	0.61121	0	0.61078	0.61078
		0	0.61121	0.61121	0	0.61078	0.61078
		0	0.61121	0.61121	0	0.61078	0.61078
		0	0.61121	0.61121	0	0.61078	0.61078
		0	0.61121	0.61121	0	0.61078	0.61078
		0	0.61121	0.61121	0	0.61078	0.61078
		0	0.61121	0.61121	0	0.61078	0.61078
		0	0.61121	0.61121	0	0.61078	0.61078
		0	0.61121	0.61121	0	0.61078	0.61078
		0	0.61121	0.61121	0	0.61078	0.61078
		0	0.61121	0.61121	0	0.61078	0.61078
		0	0.61121	0.61121	0	0.61078	0.61078
		0	0.61121	0.61121	0	0.61078	0.61078
		0	0.61121	0.61121	0	0.61078	0.61078
		0	0.61121	0.61121	0	0.61078	0.61078
		0	0.61121	0.61121	0	0.61078	0.61078
		0	0.61121	0.61121	0	0.61078	0.61078
		0	0.61121	0.61121	0	0.61078	0.61078
		0	0.61121	0.61121	0	0.61078	0.61078
		0	0.61121	0.61121	0	0.61078	0.61078
		0	0.61121	0.61121	0	0.61078	0.61078
		0	0.61121	0.61121	0	0.61078	0.61078
		0	0.61121	0.61121	0	0.61078	0.61078
		0	0.61121	0.61121	0	0.61078	0.61078
		0	0.61121	0.61121	0	0.61078	0.61078
		0	0.61121	0.61121	0	0.61078	0.61078
		0	0.61121	0.61121	0	0.61078	0.61078
		0	0.61121	0.61121	0	0.61078	0.61078
		0	0.61121	0.61121	0	0.61078	0.61078
		0	0.61121	0.61121	0	0.61078	0.61078
		0	0.61121	0.61121	0	0.61078	0.61078
		0	0.61121	0.61121	0	0.61078	0.61078
		0	0.61121	0.61121	0	0.61078	0.61078
		0	0.61121	0.61121	0	0.61078	0.61078
		0	0.61121	0.61121	0	0.61078	0.61078
		0	0.61121	0.61121	0	0.61078	0.61078
		0	0.61121	0.61121	0	0.61078	0.61078
		0	0.61121	0.61121	0	0.61078	0.61078
		0	0.61121	0.61121	0	0.61078	0.61078
		0	0.61121	0.61121	0	0.61078	0.61078
		0	0.61121	0.61121	0	0.61078	0.61078
		0	0.61121	0.61121	0	0.61078	0.61078
		0	0.61121	0.61121	0	0.61078	0.61078
		0	0.61121	0.61121	0	0.61078	0.61078
		0	0.61121	0.61121	0	0.61078	0.61078
		0	0.61121	0.61121	0	0.61078	0.61078
		0	0.61121	0.61121	0	0.61078	0.61078
		0	0.61121	0.61121	0	0.61078	0.61078
		0	0.61121	0.61121	0	0.61078	0.61078
		0	0.61121	0.61121	0	0.61078	0.61078
		0	0.61121	0.61121	0	0.61078	0.61078
		0	0.61121	0.61121	0	0.61078	0.61078
		0	0.61121	0.61121	0	0.61078	0.61078
		0	0.61121	0.61121	0	0.61078	0.61078
		0	0.61121	0.61121	0	0.61078	0.61078
		0	0.61121	0.61121	0	0.61078	0.61078
		0	0.61121	0.61121	0	0.61078	0.61078
		0	0.61121	0.61121	0	0.61078	0.61078
		0	0.61121	0.61121	0	0.61078	0.61078
		0	0.61121	0.61121	0	0.61078	0.61078
		0	0.61121	0.61121	0	0.61078	0.61078
		0	0.61121	0.61121	0	0.61078	0.61078
		0	0.61121	0.61121	0	0.61078	0.61078
		0	0.61121	0.61121	0	0.61078	0.61078
		0	0.61121	0.61121	0	0.61078	0.61078
		0	0.61121	0.61121	0	0.61078	0.61078
		0	0.61121	0.61121	0	0.61078	0.61078
		0	0.61121	0.61121	0	0.61078	0.61078
		0	0.61121	0.61121	0	0.61078	0.61078
		0	0.61121	0.61121	0	0.61078	0.61078
		0	0.61121	0.61121	0	0.61078	0.61078
		0	0.61121	0.61121	0	0.61078	0.61078
		0	0.61121	0.61121	0	0.61078	0.61078
		0	0.61121	0.61121	0	0.61078	0.61078
		0	0.61121	0.61121	0	0.61078	0.61078
		0	0.61121	0.61121	0	0.61078	0.61078
		0	0.61121	0.61121	0	0.61078	0.61078
		0	0.61121	0.61121	0	0.61078	0.61078
		0	0.61121	0.61121	0	0.61078	0.61078
		0	0.61121	0.61121	0	0.61078	0.61078
		0	0.61121	0.61121	0	0.61078	0.61078
		0	0.61121	0.61121	0	0.61078	0.61078
		0	0.61121	0.61121	0	0.61078	0.61078
		0	0.61121	0.61121	0	0.61078	0.61078
		0	0.61121	0.61121	0	0.61078	0.61078
		0	0.61121	0.61121	0	0.61078	0.61078
		0	0.61121	0.61121	0	0.61078	0.61078
		0	0.61121	0.61121	0	0.61078	0.61078
		0	0.61121	0.61121	0	0.61078	0.61078
		0	0.61121	0.61121	0	0.61078	0.61078
		0	0.61121	0.61121	0	0.61078	0.61078
		0	0.61121	0.61121	0	0.61078	0.61078
		0	0.61121	0.61121	0	0.61078	0.61078
		0	0.61121	0.61121	0	0.61078	0.61078
		0	0.61121	0.61121	0	0.61078	0.61078
		0	0.61121	0.61121	0	0.61078	0.61078
		0	0.61121	0.61121	0	0.61078	0.61078
		0	0.61121	0.61121	0	0.61078	0.61078
		0	0.61121	0.61121	0	0.61078	0.61078
		0	0.61121	0.61121	0	0.61078	0.61078
		0	0.61121	0.61121	0	0.61078	0.61078
		0	0.61121	0.61121	0	0.61078	0.61078
		0	0.61121	0.61121	0	0.61078	0.61078
		0	0.61121	0.61121	0	0.61078	0.61078
		0	0.61121	0.61121	0	0.61078	0.61078
		0	0.61121	0.61121	0	0.61078	0.61078
		0	0.61121	0.61121	0	0.61078	0.61078
		0	0.61121	0.61121	0	0.61078	0.61078
		0	0.61121	0.61121	0	0.61078	0.61078
		0	0.61121	0.61121	0	0.61078	0.61078
		0	0.61121	0.61121	0	0.61078	0.61078
		0	0.61121	0.61121	0	0.61078	0.61078
		0	0.61121	0.61121	0	0.61078	0.61078
		0	0.61121	0.61121	0	0.61078	0.61078
		0	0.61121	0.61121	0	0.61078	0.61078
		0	0.61121	0.61121	0	0.61078	0.61078
		0	0.61121	0.61121	0	0.61078	0.61078
		0	0.61121	0.61121	0	0.61078	0.61078
		0	0.61121	0.61121	0	0.61078	0.61078
		0	0.61121	0.61121	0	0.61078	0.61078
		0	0.61121	0.61121	0	0.61078	0.61078
		0	0.61121	0.61121	0	0.61078	0.61078
		0	0.61121	0.61121	0	0.61078	0.61078
		0	0.61121	0.61121	0	0.61078	0.61078
		0	0.61121	0.61121	0	0.61078	0.61078
		0	0.61121	0.61121	0	0.61078	0.61078
		0	0.61121	0.61121	0	0.61078	0.61078
		0	0.61121	0.61121	0	0.61078	0.61078
		0	0.61121	0.61121	0	0.61078	0.61078
		0	0.61121	0.61121	0	0.61078	0.61078
		0	0.61121	0.61121	0	0.61078	0.61078
		0	0.61121	0.61121	0	0.61078	0.61078
		0	0.61121	0.61121	0	0.61078	0.61078
		0	0.61121	0.61121	0	0.61078	0.61078
		0	0.61121	0.61121	0	0.61078	0.61078
		0	0.61121	0.61121	0	0.61078	0.61078
		0	0.61121	0.61121	0	0.61078	0.61078
		0	0.61121	0.61121	0	0.61078	0.61078
		0	0.61121	0.61121	0	0.61078	0.61078
		0	0.61121	0.61121	0	0.61078	0.61078
		0	0.61121	0.61121	0	0.61078	0.61078
		0	0.61121	0.61121	0	0.61078	0.61078
		0	0.61121	0.61121	0	0.61078	0.61078
		0	0.61121	0.61121	0	0.61078	0.61078
		0	0.61121	0.61121	0	0.61078	0.61078
		0	0.61121	0.61121	0	0.61078	0.61078
		0	0.61121	0.61121	0	0.61078	0.61078
		0	0.61121	0.61121	0	0.61078	0.61078
		0	0.61121	0.61121	0	0.61078	0.61078
		0	0.61121	0.61121	0	0.61078	0.61078
		0	0.61121	0.61121	0	0.61078	0.61078
		0	0.61121	0.61121	0	0.61078	0.61078
		0	0.61121	0.61121	0	0.61078	0.61078
		0	0.61121	0.61121	0	0.61078	0.61078
		0	0.61121	0.61121	0	0.61078	0.61078
		0	0.61121	0.61121	0	0.61078	0.61078
		0	0.61121	0.61121	0	0.61078	0.61078
		0	0.61121	0.61121	0	0.61078	0.61078
		0	0.61121	0.61121	0	0.61078	0.61078
		0	0.61121	0.61121	0	0.61078	0.61078
		0	0.61121	0.61121	0	0.61078	0.61078
		0	0.61121	0.61121	0	0.61078	0.61078
		0	0.61121	0.61121	0	0.61078	0.61078
		0	0.61121	0.61121	0	0.61078	0.61078
		0	0.61121	0.61121	0	0.61078	0.61078
		0	0.61121	0.61121	0	0.61078	0.61078
		0	0.61121	0.61121	0	0.61078	0.61078
		0	0.61121	0.61121	0	0.61078	0.61078
		0	0.61121	0.61121	0	0.61078	0.61078
		0	0.61121	0.61121	0	0.61078	0.61078
		0	0.61121	0.61121	0	0.61078	0.61078
		0	0.61121	0.61121	0	0.61078	0.61078
		0	0.61121	0.61121	0	0.61078	0.61078
		0	0.61121	0.61121	0	0.61078	0.61078
		0	0.61121	0.61121	0	0.61078	0.61078
		0	0.61121	0.61121	0	0.61078	0.61078
		0	0.61121	0.61121	0	0.61078	0.61078
		0	0.61121	0.61121	0	0.61078	0.61078
		0	0.61121	0.61121	0	0.61078	0.61078
		0	0.61121	0.61121	0	0.61078	0.61078
		0	0.61121	0.61121	0	0.61078	0.61078
		0	0.61121	0.61121	0	0.61078	0.61078
		0	0.61121	0.61121	0	0.61078	0.61078
		0	0.61121	0.61121	0	0.61078	0.61078
		0	0.61121	0.61121	0	0.61078	0.61078
		0	0.61121	0.61121	0	0.61078	0.61078
		0	0.61121	0.61121	0	0.61078	0.61078
		0	0.61121	0.61121	0	0.61078	0.61078
		0	0.61121	0.61121	0	0.61078	0.61078
		0	0.61121	0.61121	0	0.61078	0.61078
		0	0.61121	0.61121	0	0.61078	0.61078
		0	0.61121	0.61121	0	0.61078	0.61078
		0	0.61121	0.61121	0	0.61078	0.61078
		0	0.61121	0.61121	0	0.61078	0.61078
		0	0.61121	0.61121	0	0.61078	0.61078
		0	0.61121	0.61121	0	0.61078	0.61078
		0	0.61121	0.61121	0	0.61078	0.61078
		0	0.61121	0.61121	0	0.61078	0.61078
		0	0.61121	0.61121	0	0.61078	0.61078
		0	0.61121	0.61121	0	0.61078	0.61078
		0	0.61121	0.61121	0	0.61078	0.61078
		0	0.61121	0.61121	0	0.61078	0.61078
		0	0.61121	0.61121	0	0.61078	0.61078
		0	0.61121	0.61121	0	0.61078	0.61078
		0	0.61121	0.61121	0	0.61078	0.61078
		0	0.61121	0.61121	0	0.61078	0.61078
		0	0.61121	0.61121	0	0.61078	0.61078
		0	0.61121	0.61121	0	0.61078	0.61078
		0	0.61121	0.61121	0	0.61078	0.61078
		0	0.61121	0.61121	0	0.61078	0.61078
		0	0.61121	0.61121	0	0.61078	0.61078
		0	0.61121	0.61121	0	0.61078	0.61078
		0	0.61121	0.61121	0	0.61078	0.61078
		0	0.61121	0.61121	0	0.61078	0.61078
		0	0.61121	0.61121	0	0.61078	0.61078
		0	0.61121	0.61121	0	0.61078	0.61078
		0	0.61121	0.61121	0	0.61078	0.61078
		0	0.61121	0.61121	0	0.61078	0.61078
		0	0.61121	0.61121	0	0.61078	0.61078
		0	0.61121	0.61121	0	0.61078	0.61078
		0	0.61121	0.61121	0	0.61078	0.61078
		0	0.61121	0.61121	0	0.61078	0.61078
		0	0.61121	0.61121	0	0.61078	0.61078
		0	0.61121	0.61121	0	0.61078	0.61078
		0	0.61121	0.61121	0	0.61078	0.61078
		0	0.61121	0.61121	0	0.61078	0.61078
		0	0.61121	0.61121	0	0.61078	0.61078
		0	0.61121	0.61121	0	0.61078	0.61078
		0	0.61121	0.61121	0	0.61078	0.61078
		0	0.61121	0.61121	0	0.61078	0.61078
		0	0.61121	0.61121	0	0.61078	0.61078
		0	0.61121	0.61121	0	0.61078	0.61078
		0	0.61121	0.61121	0	0.61078	0.61078
		0	0.61121	0.61121	0	0.61078	0.61078
		0	0.61121	0.61121	0	0.61078	0.61078
		0	0.61121	0.61121	0	0.61078	0.61078
		0	0.61121	0.61121	0	0.61078	0.61078
		0	0.61121	0.61121	0	0.61078	0.61078
		0	0.61121	0.61121	0	0.61078	0.61078
		0	0.61121	0.61121	0	0.61078	0.61078
		0	0.61121	0.61121	0	0.61078	0.61078
		0	0.61121	0.61121	0	0.61078	0.61078
		0	0.61121	0.61121	0	0.61078	0.61078
		0	0.61121	0.61121	0	0.61078	0.61078
		0	0.61121	0.61121	0	0.61078	0.61078
		0	0.61121	0.61121	0	0.61078	0.61078
		0	0.61121	0.61121	0	0.61078	0.61078
		0	0.61121	0.61121	0	0.61078	0.61078
		0	0.61121	0.61121	0	0.61078	0.61078
		0	0.61121	0.61121	0	0.61078	0.61078
		0	0.61121	0.61121	0	0.61078	0.61078
		0	0.61121	0.61121	0	0.61078	0.61078
		0	0.61121	0.61121	0	0.61078	0.61078
		0	0.61121	0.61121	0	0.61078	0.61078
		0	0.61121	0.61121	0	0.61078	0.61078
		0	0.61121	0.61121	0	0.61078	0.61078
		0	0.61121	0.61121	0	0.61078	0.61078
		0	0.61121	0.61121	0	0.61078	0.61078
		0	0.61121	0.61121	0	0.61078	0.61078
		0	0.61121	0.61121	0	0.61078	0.61078
		0	0.61121	0.61121	0	0.61078	0.61078
		0	0.61121	0.61121	0	0.61078	0.61078
		0	0.61121	0.61121	0	0.61078	0.61078
		0	0.61121	0.61121	0	0.61078	0.61078
		0	0.61121	0.61121	0	0.61078	0.61078
		0	0.61121	0.61121	0	0.61078	0.61078
		0	0.61121	0.61121	0	0.61078	0.61078
		0	0.61121	0.61121	0	0.61078	0.61078
		0	0.61121	0.61121	0	0.61078	0.61078
		0	0.61121	0.61121	0	0.61078	0.61078
		0	0.61121	0.61121	0	0.61078	0.61078
		0	0.61121	0.61121	0	0.61078	0.61078
		0	0.61121	0.61121	0	0.61078	0.61078
		0	0.61121	0.61121	0	0.61078	0.61078
		0	0.61121	0.61121	0	0.61078	0.61078
		0	0.61121	0.61121	0	0.61078	0.61078
		0	0.61121	0.61121	0	0.61078	0.61078
		0	0.61121	0.61121	0	0.61078	0.61078
		0	0.61121	0.61121	0	0.61078	0.61078
		0	0.61121	0.61121	0	0.61078	0.61078
		0	0.61121	0.61121	0	0.61078	0.61078
		0	0.61121	0.61121	0	0.61078	0.61078
		0	0.61121	0.61121	0	0.61078	0.61078
		0	0.61121	0.61121	0	0.61078	0.61078
		0	0.61121	0.61121	0	0.61078	0.61078
		0	0.61121	0.61121	0	0.61078	0.61078
		0	0.61121	0.61121	0	0.61078	0.61078
		0	0.61121	0.61121	0	0.61078	0.61078
		0	0.61121	0.61121	0	0.61078	0.61078
		0	0.61121	0.61121	0	0.61078	0.61078
		0	0.61121	0.61121	0	0.61078	0.61078
		0	0.61121	0.61121	0	0.61078	0.61078
		0	0.61121	0.61121	0	0.61078	0.61078
		0	0.61121	0.61121	0	0.61078	0.61078
		0	0.61121	0.61121	0	0.61078	0.61078
		0	0.61121	0.61121	0	0.61078	0.61078
		0	0.61121	0.61121	0	0.61078	0.61078
		0	0.61121	0.61121	0	0.61078	0.61078
		0	0.61121	0.61121	0	0.61078	0.61078
		0	0.61121	0.61121	0	0.61078	0.61078
		0	0.61121	0.61121	0	0.61078	0.61078
		0	0.61121	0.61121	0	0.61078	0.61078
		0	0.61121	0.61121	0	0.61078	0.61078
		0	0.61121	0.61121	0	0.61078	0.61078
		0	0.61121	0.61121	0	0.61078	0.61078
		0	0.61121	0.61121	0	0.61078	0.61078
		0	0.61121	0.61121	0	0.61078	0.61078
		0	0.61121	0.61121	0	0.61078	0.61078
		0	0.61121	0.61121	0	0.61078	0.61078
		0	0.61121	0.61121	0	0.61078	0.61078
		0	0.61121	0.61121	0	0.61078	0.61078
		0	0.61121	0.61121	0	0.61078	0.61078
		0	0.61121	0.61121	0	0.61078	0.61078
		0	0.61121	0.61121	0	0.61078	0.61078
		0	0.61121	0.61121	0	0.61078	0.61078
		0	0.61121	0.61121	0	0.61078	0.61078
		0	0.61121	0.61121	0	0.61078	0.61078
		0	0.61121	0.61121	0	0.61078	0.61078
		0	0.61121	0.61121	0	0.61078	0.61078
		0	0.61121	0.61121	0	0.61078	0.61078
		0	0.61121	0.61121	0	0.61078	0.61078
		0	0.61121	0.61121	0	0.61078	0.61078
		0	0.61121	0.61121	0	0.61078	0.61078
		0	0.61121	0.61121	0	0.61078	0.61078
		0	0.61121	0.61121	0	0.61078	0.61078
		0	0.61121	0.61121	0	0.61078	0.61078
		0	0.61121	0.61121	0	0.61078	0.61078
		0	0.61121	0.61121	0	0.61078	0.61078
		0	0.61121	0.61121	0	0.61078	0.61078
		0	0.61121	0.61121	0	0.61078	0.61078
		0	0.61121	0.61121	0	0.61078	0.61078
		0	0.61121	0.61121	0	0.61078	0.61078
		0	0.61121	0.61121	0	0.61078	0.61078
		0	0.61121	0.61121	0	0.61078	0.61078
		0	0.61121	0.61121	0	0.61078	0.61078
		0	0.61121	0.61121	0	0.61078	0.61078
		0	0.61121	0.61121	0	0.61078	0.61078
		0	0.61121	0.61121	0	0.61078	0.61078
		0	0.61121	0.61121	0	0.61078	0.61078
		0	0.61121	0.61121	0	0.61078	0.61078
		0	0.61121	0.61121	0	0.61078	0.61078
		0	0.61121	0.61121	0	0.61078	0.61078
		0	0.61121	0.61121	0	0.61078	0.61078
		0	0.61121	0.61121	0	0.61078	0.61078
		0	0.61121	0.61121	0	0.61078	0.61078
		0	0.61121	0.61121	0	0.61078	0.61078
		0	0.61121	0.61121	0	0.61078	0.61078
		0	0.61121	0.61121	0	0.61078	0.61078
		0	0.61121	0.61121	0	0.61078	0.61078
		0	0.61121	0.61121	0	0.61078	0.61078
		0	0.61121	0.61121	0	0.61078	0.61078
		0	0.61121	0.61121	0	0.61078	0.61078
		0	0.61121	0.61121	0	0.61078	0.61078

## Sheet: (7) Below 0°C
Table S7: Interactive table for calculation of water vapor approximations from relative humidity and temperatures (below 0°C) for multiple data entries. Calculates Buck approximations for vapor pressure of the air (Bair), saturation vapor pressure (Bsaturation), vapor pressure deficit (Bdeficit), and Tetens approximations for vapor pressure of the air (Tair), saturation vapor pressure (Tsaturatio…
Temperature	RelativeHumidity	Bair	Bsaturation	Bdeficit	Tair	Tsaturation	Tdeficit
		0	0.61115	0.61115	0	0.61078	0.61078
		0	0.61115	0.61115	0	0.61078	0.61078
		0	0.61115	0.61115	0	0.61078	0.61078
		0	0.61115	0.61115	0	0.61078	0.61078
		0	0.61115	0.61115	0	0.61078	0.61078
		0	0.61115	0.61115	0	0.61078	0.61078
		0	0.61115	0.61115	0	0.61078	0.61078
		0	0.61115	0.61115	0	0.61078	0.61078
		0	0.61115	0.61115	0	0.61078	0.61078
		0	0.61115	0.61115	0	0.61078	0.61078
		0	0.61115	0.61115	0	0.61078	0.61078
		0	0.61115	0.61115	0	0.61078	0.61078
		0	0.61115	0.61115	0	0.61078	0.61078
		0	0.61115	0.61115	0	0.61078	0.61078
		0	0.61115	0.61115	0	0.61078	0.61078
		0	0.61115	0.61115	0	0.61078	0.61078
		0	0.61115	0.61115	0	0.61078	0.61078
		0	0.61115	0.61115	0	0.61078	0.61078
		0	0.61115	0.61115	0	0.61078	0.61078
		0	0.61115	0.61115	0	0.61078	0.61078
		0	0.61115	0.61115	0	0.61078	0.61078
		0	0.61115	0.61115	0	0.61078	0.61078
		0	0.61115	0.61115	0	0.61078	0.61078
		0	0.61115	0.61115	0	0.61078	0.61078
		0	0.61115	0.61115	0	0.61078	0.61078
		0	0.61115	0.61115	0	0.61078	0.61078
		0	0.61115	0.61115	0	0.61078	0.61078
		0	0.61115	0.61115	0	0.61078	0.61078
		0	0.61115	0.61115	0	0.61078	0.61078
		0	0.61115	0.61115	0	0.61078	0.61078
		0	0.61115	0.61115	0	0.61078	0.61078
		0	0.61115	0.61115	0	0.61078	0.61078
		0	0.61115	0.61115	0	0.61078	0.61078
		0	0.61115	0.61115	0	0.61078	0.61078
		0	0.61115	0.61115	0	0.61078	0.61078
		0	0.61115	0.61115	0	0.61078	0.61078
		0	0.61115	0.61115	0	0.61078	0.61078
		0	0.61115	0.61115	0	0.61078	0.61078
		0	0.61115	0.61115	0	0.61078	0.61078
		0	0.61115	0.61115	0	0.61078	0.61078
		0	0.61115	0.61115	0	0.61078	0.61078
		0	0.61115	0.61115	0	0.61078	0.61078
		0	0.61115	0.61115	0	0.61078	0.61078
		0	0.61115	0.61115	0	0.61078	0.61078
		0	0.61115	0.61115	0	0.61078	0.61078
		0	0.61115	0.61115	0	0.61078	0.61078
		0	0.61115	0.61115	0	0.61078	0.61078
		0	0.61115	0.61115	0	0.61078	0.61078
		0	0.61115	0.61115	0	0.61078	0.61078
		0	0.61115	0.61115	0	0.61078	0.61078
		0	0.61115	0.61115	0	0.61078	0.61078
		0	0.61115	0.61115	0	0.61078	0.61078
		0	0.61115	0.61115	0	0.61078	0.61078
		0	0.61115	0.61115	0	0.61078	0.61078
		0	0.61115	0.61115	0	0.61078	0.61078
		0	0.61115	0.61115	0	0.61078	0.61078
		0	0.61115	0.61115	0	0.61078	0.61078
		0	0.61115	0.61115	0	0.61078	0.61078
		0	0.61115	0.61115	0	0.61078	0.61078
		0	0.61115	0.61115	0	0.61078	0.61078
		0	0.61115	0.61115	0	0.61078	0.61078
		0	0.61115	0.61115	0	0.61078	0.61078
		0	0.61115	0.61115	0	0.61078	0.61078
		0	0.61115	0.61115	0	0.61078	0.61078
		0	0.61115	0.61115	0	0.61078	0.61078
		0	0.61115	0.61115	0	0.61078	0.61078
		0	0.61115	0.61115	0	0.61078	0.61078
		0	0.61115	0.61115	0	0.61078	0.61078
		0	0.61115	0.61115	0	0.61078	0.61078
		0	0.61115	0.61115	0	0.61078	0.61078
		0	0.61115	0.61115	0	0.61078	0.61078
		0	0.61115	0.61115	0	0.61078	0.61078
		0	0.61115	0.61115	0	0.61078	0.61078
		0	0.61115	0.61115	0	0.61078	0.61078
		0	0.61115	0.61115	0	0.61078	0.61078
		0	0.61115	0.61115	0	0.61078	0.61078
		0	0.61115	0.61115	0	0.61078	0.61078
		0	0.61115	0.61115	0	0.61078	0.61078
		0	0.61115	0.61115	0	0.61078	0.61078
		0	0.61115	0.61115	0	0.61078	0.61078
		0	0.61115	0.61115	0	0.61078	0.61078
		0	0.61115	0.61115	0	0.61078	0.61078
		0	0.61115	0.61115	0	0.61078	0.61078
		0	0.61115	0.61115	0	0.61078	0.61078
		0	0.61115	0.61115	0	0.61078	0.61078
		0	0.61115	0.61115	0	0.61078	0.61078
		0	0.61115	0.61115	0	0.61078	0.61078
		0	0.61115	0.61115	0	0.61078	0.61078
		0	0.61115	0.61115	0	0.61078	0.61078
		0	0.61115	0.61115	0	0.61078	0.61078
		0	0.61115	0.61115	0	0.61078	0.61078
		0	0.61115	0.61115	0	0.61078	0.61078
		0	0.61115	0.61115	0	0.61078	0.61078
		0	0.61115	0.61115	0	0.61078	0.61078
		0	0.61115	0.61115	0	0.61078	0.61078
		0	0.61115	0.61115	0	0.61078	0.61078
		0	0.61115	0.61115	0	0.61078	0.61078
		0	0.61115	0.61115	0	0.61078	0.61078
		0	0.61115	0.61115	0	0.61078	0.61078
		0	0.61115	0.61115	0	0.61078	0.61078
		0	0.61115	0.61115	0	0.61078	0.61078
		0	0.61115	0.61115	0	0.61078	0.61078
		0	0.61115	0.61115	0	0.61078	0.61078
		0	0.61115	0.61115	0	0.61078	0.61078
		0	0.61115	0.61115	0	0.61078	0.61078
		0	0.61115	0.61115	0	0.61078	0.61078
		0	0.61115	0.61115	0	0.61078	0.61078
		0	0.61115	0.61115	0	0.61078	0.61078
		0	0.61115	0.61115	0	0.61078	0.61078
		0	0.61115	0.61115	0	0.61078	0.61078
		0	0.61115	0.61115	0	0.61078	0.61078
		0	0.61115	0.61115	0	0.61078	0.61078
		0	0.61115	0.61115	0	0.61078	0.61078
		0	0.61115	0.61115	0	0.61078	0.61078
		0	0.61115	0.61115	0	0.61078	0.61078
		0	0.61115	0.61115	0	0.61078	0.61078
		0	0.61115	0.61115	0	0.61078	0.61078
		0	0.61115	0.61115	0	0.61078	0.61078
		0	0.61115	0.61115	0	0.61078	0.61078
		0	0.61115	0.61115	0	0.61078	0.61078
		0	0.61115	0.61115	0	0.61078	0.61078
		0	0.61115	0.61115	0	0.61078	0.61078
		0	0.61115	0.61115	0	0.61078	0.61078
		0	0.61115	0.61115	0	0.61078	0.61078
		0	0.61115	0.61115	0	0.61078	0.61078
		0	0.61115	0.61115	0	0.61078	0.61078
		0	0.61115	0.61115	0	0.61078	0.61078
		0	0.61115	0.61115	0	0.61078	0.61078
		0	0.61115	0.61115	0	0.61078	0.61078
		0	0.61115	0.61115	0	0.61078	0.61078
		0	0.61115	0.61115	0	0.61078	0.61078
		0	0.61115	0.61115	0	0.61078	0.61078
		0	0.61115	0.61115	0	0.61078	0.61078
		0	0.61115	0.61115	0	0.61078	0.61078
		0	0.61115	0.61115	0	0.61078	0.61078
		0	0.61115	0.61115	0	0.61078	0.61078
		0	0.61115	0.61115	0	0.61078	0.61078
		0	0.61115	0.61115	0	0.61078	0.61078
		0	0.61115	0.61115	0	0.61078	0.61078
		0	0.61115	0.61115	0	0.61078	0.61078
		0	0.61115	0.61115	0	0.61078	0.61078
		0	0.61115	0.61115	0	0.61078	0.61078
		0	0.61115	0.61115	0	0.61078	0.61078
		0	0.61115	0.61115	0	0.61078	0.61078
		0	0.61115	0.61115	0	0.61078	0.61078
		0	0.61115	0.61115	0	0.61078	0.61078
		0	0.61115	0.61115	0	0.61078	0.61078
		0	0.61115	0.61115	0	0.61078	0.61078
		0	0.61115	0.61115	0	0.61078	0.61078
		0	0.61115	0.61115	0	0.61078	0.61078
		0	0.61115	0.61115	0	0.61078	0.61078
		0	0.61115	0.61115	0	0.61078	0.61078
		0	0.61115	0.61115	0	0.61078	0.61078
		0	0.61115	0.61115	0	0.61078	0.61078
		0	0.61115	0.61115	0	0.61078	0.61078
		0	0.61115	0.61115	0	0.61078	0.61078
		0	0.61115	0.61115	0	0.61078	0.61078
		0	0.61115	0.61115	0	0.61078	0.61078
		0	0.61115	0.61115	0	0.61078	0.61078
		0	0.61115	0.61115	0	0.61078	0.61078
		0	0.61115	0.61115	0	0.61078	0.61078
		0	0.61115	0.61115	0	0.61078	0.61078
		0	0.61115	0.61115	0	0.61078	0.61078
		0	0.61115	0.61115	0	0.61078	0.61078
		0	0.61115	0.61115	0	0.61078	0.61078
		0	0.61115	0.61115	0	0.61078	0.61078
		0	0.61115	0.61115	0	0.61078	0.61078
		0	0.61115	0.61115	0	0.61078	0.61078
		0	0.61115	0.61115	0	0.61078	0.61078
		0	0.61115	0.61115	0	0.61078	0.61078
		0	0.61115	0.61115	0	0.61078	0.61078
		0	0.61115	0.61115	0	0.61078	0.61078
		0	0.61115	0.61115	0	0.61078	0.61078
		0	0.61115	0.61115	0	0.61078	0.61078
		0	0.61115	0.61115	0	0.61078	0.61078
		0	0.61115	0.61115	0	0.61078	0.61078
		0	0.61115	0.61115	0	0.61078	0.61078
		0	0.61115	0.61115	0	0.61078	0.61078
		0	0.61115	0.61115	0	0.61078	0.61078
		0	0.61115	0.61115	0	0.61078	0.61078
		0	0.61115	0.61115	0	0.61078	0.61078
		0	0.61115	0.61115	0	0.61078	0.61078
		0	0.61115	0.61115	0	0.61078	0.61078
		0	0.61115	0.61115	0	0.61078	0.61078
		0	0.61115	0.61115	0	0.61078	0.61078
		0	0.61115	0.61115	0	0.61078	0.61078
		0	0.61115	0.61115	0	0.61078	0.61078
		0	0.61115	0.61115	0	0.61078	0.61078
		0	0.61115	0.61115	0	0.61078	0.61078
		0	0.61115	0.61115	0	0.61078	0.61078
		0	0.61115	0.61115	0	0.61078	0.61078
		0	0.61115	0.61115	0	0.61078	0.61078
		0	0.61115	0.61115	0	0.61078	0.61078
		0	0.61115	0.61115	0	0.61078	0.61078
		0	0.61115	0.61115	0	0.61078	0.61078
		0	0.61115	0.61115	0	0.61078	0.61078
		0	0.61115	0.61115	0	0.61078	0.61078
		0	0.61115	0.61115	0	0.61078	0.61078
		0	0.61115	0.61115	0	0.61078	0.61078
		0	0.61115	0.61115	0	0.61078	0.61078
		0	0.61115	0.61115	0	0.61078	0.61078
		0	0.61115	0.61115	0	0.61078	0.61078
		0	0.61115	0.61115	0	0.61078	0.61078
		0	0.61115	0.61115	0	0.61078	0.61078
		0	0.61115	0.61115	0	0.61078	0.61078
		0	0.61115	0.61115	0	0.61078	0.61078
		0	0.61115	0.61115	0	0.61078	0.61078
		0	0.61115	0.61115	0	0.61078	0.61078
		0	0.61115	0.61115	0	0.61078	0.61078
		0	0.61115	0.61115	0	0.61078	0.61078
		0	0.61115	0.61115	0	0.61078	0.61078
		0	0.61115	0.61115	0	0.61078	0.61078
		0	0.61115	0.61115	0	0.61078	0.61078
		0	0.61115	0.61115	0	0.61078	0.61078
		0	0.61115	0.61115	0	0.61078	0.61078
		0	0.61115	0.61115	0	0.61078	0.61078
		0	0.61115	0.61115	0	0.61078	0.61078
		0	0.61115	0.61115	0	0.61078	0.61078
		0	0.61115	0.61115	0	0.61078	0.61078
		0	0.61115	0.61115	0	0.61078	0.61078
		0	0.61115	0.61115	0	0.61078	0.61078
		0	0.61115	0.61115	0	0.61078	0.61078
		0	0.61115	0.61115	0	0.61078	0.61078
		0	0.61115	0.61115	0	0.61078	0.61078
		0	0.61115	0.61115	0	0.61078	0.61078
		0	0.61115	0.61115	0	0.61078	0.61078
		0	0.61115	0.61115	0	0.61078	0.61078
		0	0.61115	0.61115	0	0.61078	0.61078
		0	0.61115	0.61115	0	0.61078	0.61078
		0	0.61115	0.61115	0	0.61078	0.61078
		0	0.61115	0.61115	0	0.61078	0.61078
		0	0.61115	0.61115	0	0.61078	0.61078
		0	0.61115	0.61115	0	0.61078	0.61078
		0	0.61115	0.61115	0	0.61078	0.61078
		0	0.61115	0.61115	0	0.61078	0.61078
		0	0.61115	0.61115	0	0.61078	0.61078
		0	0.61115	0.61115	0	0.61078	0.61078
		0	0.61115	0.61115	0	0.61078	0.61078
		0	0.61115	0.61115	0	0.61078	0.61078
		0	0.61115	0.61115	0	0.61078	0.61078
		0	0.61115	0.61115	0	0.61078	0.61078
		0	0.61115	0.61115	0	0.61078	0.61078
		0	0.61115	0.61115	0	0.61078	0.61078
		0	0.61115	0.61115	0	0.61078	0.61078
		0	0.61115	0.61115	0	0.61078	0.61078
		0	0.61115	0.61115	0	0.61078	0.61078
		0	0.61115	0.61115	0	0.61078	0.61078
		0	0.61115	0.61115	0	0.61078	0.61078
		0	0.61115	0.61115	0	0.61078	0.61078
		0	0.61115	0.61115	0	0.61078	0.61078
		0	0.61115	0.61115	0	0.61078	0.61078
		0	0.61115	0.61115	0	0.61078	0.61078
		0	0.61115	0.61115	0	0.61078	0.61078
		0	0.61115	0.61115	0	0.61078	0.61078
		0	0.61115	0.61115	0	0.61078	0.61078
		0	0.61115	0.61115	0	0.61078	0.61078
		0	0.61115	0.61115	0	0.61078	0.61078
		0	0.61115	0.61115	0	0.61078	0.61078
		0	0.61115	0.61115	0	0.61078	0.61078
		0	0.61115	0.61115	0	0.61078	0.61078
		0	0.61115	0.61115	0	0.61078	0.61078
		0	0.61115	0.61115	0	0.61078	0.61078
		0	0.61115	0.61115	0	0.61078	0.61078
		0	0.61115	0.61115	0	0.61078	0.61078
		0	0.61115	0.61115	0	0.61078	0.61078
		0	0.61115	0.61115	0	0.61078	0.61078
		0	0.61115	0.61115	0	0.61078	0.61078
		0	0.61115	0.61115	0	0.61078	0.61078
		0	0.61115	0.61115	0	0.61078	0.61078
		0	0.61115	0.61115	0	0.61078	0.61078
		0	0.61115	0.61115	0	0.61078	0.61078
		0	0.61115	0.61115	0	0.61078	0.61078
		0	0.61115	0.61115	0	0.61078	0.61078
		0	0.61115	0.61115	0	0.61078	0.61078
		0	0.61115	0.61115	0	0.61078	0.61078
		0	0.61115	0.61115	0	0.61078	0.61078
		0	0.61115	0.61115	0	0.61078	0.61078
		0	0.61115	0.61115	0	0.61078	0.61078
		0	0.61115	0.61115	0	0.61078	0.61078
		0	0.61115	0.61115	0	0.61078	0.61078
		0	0.61115	0.61115	0	0.61078	0.61078
		0	0.61115	0.61115	0	0.61078	0.61078
		0	0.61115	0.61115	0	0.61078	0.61078
		0	0.61115	0.61115	0	0.61078	0.61078
		0	0.61115	0.61115	0	0.61078	0.61078
		0	0.61115	0.61115	0	0.61078	0.61078
		0	0.61115	0.61115	0	0.61078	0.61078
		0	0.61115	0.61115	0	0.61078	0.61078
		0	0.61115	0.61115	0	0.61078	0.61078
		0	0.61115	0.61115	0	0.61078	0.61078
		0	0.61115	0.61115	0	0.61078	0.61078
		0	0.61115	0.61115	0	0.61078	0.61078
		0	0.61115	0.61115	0	0.61078	0.61078
		0	0.61115	0.61115	0	0.61078	0.61078
		0	0.61115	0.61115	0	0.61078	0.61078
		0	0.61115	0.61115	0	0.61078	0.61078
		0	0.61115	0.61115	0	0.61078	0.61078
		0	0.61115	0.61115	0	0.61078	0.61078
		0	0.61115	0.61115	0	0.61078	0.61078
		0	0.61115	0.61115	0	0.61078	0.61078
		0	0.61115	0.61115	0	0.61078	0.61078
		0	0.61115	0.61115	0	0.61078	0.61078
		0	0.61115	0.61115	0	0.61078	0.61078
		0	0.61115	0.61115	0	0.61078	0.61078
		0	0.61115	0.61115	0	0.61078	0.61078
		0	0.61115	0.61115	0	0.61078	0.61078
		0	0.61115	0.61115	0	0.61078	0.61078
		0	0.61115	0.61115	0	0.61078	0.61078
		0	0.61115	0.61115	0	0.61078	0.61078
		0	0.61115	0.61115	0	0.61078	0.61078
		0	0.61115	0.61115	0	0.61078	0.61078
		0	0.61115	0.61115	0	0.61078	0.61078
		0	0.61115	0.61115	0	0.61078	0.61078
		0	0.61115	0.61115	0	0.61078	0.61078
		0	0.61115	0.61115	0	0.61078	0.61078
		0	0.61115	0.61115	0	0.61078	0.61078
		0	0.61115	0.61115	0	0.61078	0.61078
		0	0.61115	0.61115	0	0.61078	0.61078
		0	0.61115	0.61115	0	0.61078	0.61078
		0	0.61115	0.61115	0	0.61078	0.61078
		0	0.61115	0.61115	0	0.61078	0.61078
		0	0.61115	0.61115	0	0.61078	0.61078
		0	0.61115	0.61115	0	0.61078	0.61078
		0	0.61115	0.61115	0	0.61078	0.61078
		0	0.61115	0.61115	0	0.61078	0.61078
		0	0.61115	0.61115	0	0.61078	0.61078
		0	0.61115	0.61115	0	0.61078	0.61078
		0	0.61115	0.61115	0	0.61078	0.61078
		0	0.61115	0.61115	0	0.61078	0.61078
		0	0.61115	0.61115	0	0.61078	0.61078
		0	0.61115	0.61115	0	0.61078	0.61078
		0	0.61115	0.61115	0	0.61078	0.61078
		0	0.61115	0.61115	0	0.61078	0.61078
		0	0.61115	0.61115	0	0.61078	0.61078
		0	0.61115	0.61115	0	0.61078	0.61078
		0	0.61115	0.61115	0	0.61078	0.61078
		0	0.61115	0.61115	0	0.61078	0.61078
		0	0.61115	0.61115	0	0.61078	0.61078
		0	0.61115	0.61115	0	0.61078	0.61078
		0	0.61115	0.61115	0	0.61078	0.61078
		0	0.61115	0.61115	0	0.61078	0.61078
		0	0.61115	0.61115	0	0.61078	0.61078
		0	0.61115	0.61115	0	0.61078	0.61078
		0	0.61115	0.61115	0	0.61078	0.61078
		0	0.61115	0.61115	0	0.61078	0.61078
		0	0.61115	0.61115	0	0.61078	0.61078
		0	0.61115	0.61115	0	0.61078	0.61078
		0	0.61115	0.61115	0	0.61078	0.61078
		0	0.61115	0.61115	0	0.61078	0.61078
		0	0.61115	0.61115	0	0.61078	0.61078
		0	0.61115	0.61115	0	0.61078	0.61078
		0	0.61115	0.61115	0	0.61078	0.61078
		0	0.61115	0.61115	0	0.61078	0.61078
		0	0.61115	0.61115	0	0.61078	0.61078
		0	0.61115	0.61115	0	0.61078	0.61078
		0	0.61115	0.61115	0	0.61078	0.61078
		0	0.61115	0.61115	0	0.61078	0.61078
		0	0.61115	0.61115	0	0.61078	0.61078
		0	0.61115	0.61115	0	0.61078	0.61078
		0	0.61115	0.61115	0	0.61078	0.61078
		0	0.61115	0.61115	0	0.61078	0.61078
		0	0.61115	0.61115	0	0.61078	0.61078
		0	0.61115	0.61115	0	0.61078	0.61078
		0	0.61115	0.61115	0	0.61078	0.61078
		0	0.61115	0.61115	0	0.61078	0.61078
		0	0.61115	0.61115	0	0.61078	0.61078
		0	0.61115	0.61115	0	0.61078	0.61078
		0	0.61115	0.61115	0	0.61078	0.61078
		0	0.61115	0.61115	0	0.61078	0.61078
		0	0.61115	0.61115	0	0.61078	0.61078
		0	0.61115	0.61115	0	0.61078	0.61078
		0	0.61115	0.61115	0	0.61078	0.61078
		0	0.61115	0.61115	0	0.61078	0.61078
		0	0.61115	0.61115	0	0.61078	0.61078
		0	0.61115	0.61115	0	0.61078	0.61078
		0	0.61115	0.61115	0	0.61078	0.61078
		0	0.61115	0.61115	0	0.61078	0.61078
		0	0.61115	0.61115	0	0.61078	0.61078
		0	0.61115	0.61115	0	0.61078	0.61078
		0	0.61115	0.61115	0	0.61078	0.61078
		0	0.61115	0.61115	0	0.61078	0.61078
		0	0.61115	0.61115	0	0.61078	0.61078
		0	0.61115	0.61115	0	0.61078	0.61078
		0	0.61115	0.61115	0	0.61078	0.61078
		0	0.61115	0.61115	0	0.61078	0.61078
		0	0.61115	0.61115	0	0.61078	0.61078
		0	0.61115	0.61115	0	0.61078	0.61078
		0	0.61115	0.61115	0	0.61078	0.61078
		0	0.61115	0.61115	0	0.61078	0.61078
		0	0.61115	0.61115	0	0.61078	0.61078
		0	0.61115	0.61115	0	0.61078	0.61078
		0	0.61115	0.61115	0	0.61078	0.61078
		0	0.61115	0.61115	0	0.61078	0.61078
		0	0.61115	0.61115	0	0.61078	0.61078
		0	0.61115	0.61115	0	0.61078	0.61078
		0	0.61115	0.61115	0	0.61078	0.61078
		0	0.61115	0.61115	0	0.61078	0.61078
		0	0.61115	0.61115	0	0.61078	0.61078
		0	0.61115	0.61115	0	0.61078	0.61078
		0	0.61115	0.61115	0	0.61078	0.61078
		0	0.61115	0.61115	0	0.61078	0.61078
		0	0.61115	0.61115	0	0.61078	0.61078
		0	0.61115	0.61115	0	0.61078	0.61078
		0	0.61115	0.61115	0	0.61078	0.61078
		0	0.61115	0.61115	0	0.61078	0.61078
		0	0.61115	0.61115	0	0.61078	0.61078
		0	0.61115	0.61115	0	0.61078	0.61078
		0	0.61115	0.61115	0	0.61078	0.61078
		0	0.61115	0.61115	0	0.61078	0.61078
		0	0.61115	0.61115	0	0.61078	0.61078
		0	0.61115	0.61115	0	0.61078	0.61078
		0	0.61115	0.61115	0	0.61078	0.61078
		0	0.61115	0.61115	0	0.61078	0.61078
		0	0.61115	0.61115	0	0.61078	0.61078
		0	0.61115	0.61115	0	0.61078	0.61078
		0	0.61115	0.61115	0	0.61078	0.61078
		0	0.61115	0.61115	0	0.61078	0.61078
		0	0.61115	0.61115	0	0.61078	0.61078
		0	0.61115	0.61115	0	0.61078	0.61078
		0	0.61115	0.61115	0	0.61078	0.61078
		0	0.61115	0.61115	0	0.61078	0.61078
		0	0.61115	0.61115	0	0.61078	0.61078
		0	0.61115	0.61115	0	0.61078	0.61078
		0	0.61115	0.61115	0	0.61078	0.61078
		0	0.61115	0.61115	0	0.61078	0.61078
		0	0.61115	0.61115	0	0.61078	0.61078
		0	0.61115	0.61115	0	0.61078	0.61078
		0	0.61115	0.61115	0	0.61078	0.61078
		0	0.61115	0.61115	0	0.61078	0.61078
		0	0.61115	0.61115	0	0.61078	0.61078
		0	0.61115	0.61115	0	0.61078	0.61078
		0	0.61115	0.61115	0	0.61078	0.61078
		0	0.61115	0.61115	0	0.61078	0.61078
		0	0.61115	0.61115	0	0.61078	0.61078
		0	0.61115	0.61115	0	0.61078	0.61078
		0	0.61115	0.61115	0	0.61078	0.61078
		0	0.61115	0.61115	0	0.61078	0.61078
		0	0.61115	0.61115	0	0.61078	0.61078
		0	0.61115	0.61115	0	0.61078	0.61078
		0	0.61115	0.61115	0	0.61078	0.61078
		0	0.61115	0.61115	0	0.61078	0.61078
		0	0.61115	0.61115	0	0.61078	0.61078
		0	0.61115	0.61115	0	0.61078	0.61078
		0	0.61115	0.61115	0	0.61078	0.61078
		0	0.61115	0.61115	0	0.61078	0.61078
		0	0.61115	0.61115	0	0.61078	0.61078
		0	0.61115	0.61115	0	0.61078	0.61078
		0	0.61115	0.61115	0	0.61078	0.61078
		0	0.61115	0.61115	0	0.61078	0.61078
		0	0.61115	0.61115	0	0.61078	0.61078
		0	0.61115	0.61115	0	0.61078	0.61078
		0	0.61115	0.61115	0	0.61078	0.61078
		0	0.61115	0.61115	0	0.61078	0.61078
		0	0.61115	0.61115	0	0.61078	0.61078
		0	0.61115	0.61115	0	0.61078	0.61078
		0	0.61115	0.61115	0	0.61078	0.61078
		0	0.61115	0.61115	0	0.61078	0.61078
		0	0.61115	0.61115	0	0.61078	0.61078
		0	0.61115	0.61115	0	0.61078	0.61078
		0	0.61115	0.61115	0	0.61078	0.61078
		0	0.61115	0.61115	0	0.61078	0.61078
		0	0.61115	0.61115	0	0.61078	0.61078
		0	0.61115	0.61115	0	0.61078	0.61078
		0	0.61115	0.61115	0	0.61078	0.61078
		0	0.61115	0.61115	0	0.61078	0.61078
		0	0.61115	0.61115	0	0.61078	0.61078
		0	0.61115	0.61115	0	0.61078	0.61078
		0	0.61115	0.61115	0	0.61078	0.61078
		0	0.61115	0.61115	0	0.61078	0.61078
		0	0.61115	0.61115	0	0.61078	0.61078
		0	0.61115	0.61115	0	0.61078	0.61078
		0	0.61115	0.61115	0	0.61078	0.61078
		0	0.61115	0.61115	0	0.61078	0.61078
		0	0.61115	0.61115	0	0.61078	0.61078
		0	0.61115	0.61115	0	0.61078	0.61078
		0	0.61115	0.61115	0	0.61078	0.61078
		0	0.61115	0.61115	0	0.61078	0.61078
		0	0.61115	0.61115	0	0.61078	0.61078
		0	0.61115	0.61115	0	0.61078	0.61078
		0	0.61115	0.61115	0	0.61078	0.61078
		0	0.61115	0.61115	0	0.61078	0.61078
		0	0.61115	0.61115	0	0.61078	0.61078
		0	0.61115	0.61115	0	0.61078	0.61078
		0	0.61115	0.61115	0	0.61078	0.61078
		0	0.61115	0.61115	0	0.61078	0.61078
		0	0.61115	0.61115	0	0.61078	0.61078
		0	0.61115	0.61115	0	0.61078	0.61078
		0	0.61115	0.61115	0	0.61078	0.61078
		0	0.61115	0.61115	0	0.61078	0.61078
		0	0.61115	0.61115	0	0.61078	0.61078
		0	0.61115	0.61115	0	0.61078	0.61078
		0	0.61115	0.61115	0	0.61078	0.61078
		0	0.61115	0.61115	0	0.61078	0.61078
		0	0.61115	0.61115	0	0.61078	0.61078
		0	0.61115	0.61115	0	0.61078	0.61078
		0	0.61115	0.61115	0	0.61078	0.61078
		0	0.61115	0.61115	0	0.61078	0.61078
		0	0.61115	0.61115	0	0.61078	0.61078
		0	0.61115	0.61115	0	0.61078	0.61078
		0	0.61115	0.61115	0	0.61078	0.61078
